# Supplementary material for: MiR-183-5p Induced by Saturated Fatty Acids Hinders Insulin Signaling by Downregulating IRS-1 in Hepatocytes
Source: Int J Mol Sci. 2022 Mar 10;23(6):2979. doi: 10.3390/ijms23062979 (PMC8953084; doi:10.3390/ijms23062979)
Supplement: Supplementary file 1 [file ijms-23-02979-s001.zip]

Archive with 2 entries (2 files):
- Supplementary Figure S1.pdf
- Table S1-S4.pdf
